# Supplementary material for: Structural Optimization of Microfluidic Chips for Enhancing Droplet Manipulation and Observation via Electrodynamics Simulation
Source: Cyborg Bionic Syst. 2025 Mar 6;6:0217. doi: 10.34133/cbsystems.0217 (PMC11884587; doi:10.34133/cbsystems.0217)
Supplement: Supplementary 1 — Figs. S1 and S2 Movies S1 and S2 [file cbsystems.0217.f1.zip]

Archive with 3 entries (3 files):
- Movie S1.mp4
- Movie S2.mp4
- supplymentary material.docx
